# Supplementary material for: “What If We Get Sick?”: Spanish Adaptation and Validation of the Fear of Illness and Virus Evaluation Scale in a Non-clinical Sample Exposed to the COVID-19 Pandemic
Source: Front Psychol. 2021 Mar 11;12:590283. doi: 10.3389/fpsyg.2021.590283 (PMC7990903; doi:10.3389/fpsyg.2021.590283)
Supplement: Supplementary file 3 [file Table_2.xlsx]

## Sheet: Hoja1
Table 1 | Means, standard deviations, and correlations with confidence intervals
Variable	M	SD	1	2	3	4	5	6	7	8	9	10	11	12	13	14	15	16	17	18	19	20	21	22	23	24	25	26	27	28	29	30	31	32	33	34	35	36
1. FIVE1	2.22	0.78
2. FIVE2	2.11	0.86	.66**
			[.56, .74]
3. FIVE3	2.04	0.89	.56**	.67**
			[.44, .66]	[.57, .75]
4. FIVE4	1.89	0.90	.58**	.71**	.64**
			[.47, .68]	[.62, .78]	[.54, .72]
5. FIVE5	1.46	0.89	.33**	.28**	.35**	.30**
			[.19, .47]	[.13, .42]	[.21, .48]	[.15, .44]
6. FIVE6	2.72	0.86	.52**	.44**	.47**	.38**	.36**
			[.40, .63]	[.30, .55]	[.33, .58]	[.24, .50]	[.22, .49]
7. FIVE7	2.16	0.95	.44**	.31**	.40**	.32**	.27**	.53**
			[.30, .55]	[.16, .44]	[.26, .53]	[.18, .46]	[.12, .41]	[.41, .63]
8. FIVE8	2.09	0.90	.42**	.30**	.40**	.29**	.40**	.60**	.40**
			[.28, .54]	[.16, .44]	[.26, .52]	[.14, .43]	[.26, .52]	[.49, .69]	[.26, .52]
9. FIVE9	2.11	0.87	.27**	.18*	.26**	.22**	.11	.44**	.25**	.34**
			[.12, .41]	[.02, .32]	[.10, .40]	[.06, .36]	[-.05, .26]	[.30, .55]	[.10, .39]	[.20, .47]
10. FIVE10	1.72	0.86	.32**	.27**	.37**	.31**	.25**	.33**	.29**	.29**	.31**
			[.17, .45]	[.11, .40]	[.23, .50]	[.16, .44]	[.10, .39]	[.19, .46]	[.14, .43]	[.14, .43]	[.16, .44]
11. FIVE11	2.19	0.99	.31**	.23**	.40**	.29**	.32**	.32**	.33**	.36**	.24**	.68**
			[.16, .44]	[.08, .38]	[.26, .52]	[.14, .42]	[.17, .45]	[.18, .46]	[.18, .46]	[.22, .49]	[.08, .38]	[.58, .75]
12. FIVE12	2.18	1.05	.22**	.22**	.24**	.21**	.18*	.23**	.12	.28**	.13	.37**	.50**
			[.07, .37]	[.07, .36]	[.08, .38]	[.05, .35]	[.02, .32]	[.08, .37]	[-.04, .27]	[.13, .41]	[-.03, .28]	[.23, .50]	[.37, .61]
13. FIVE13	2.31	0.97	.29**	.21**	.29**	.17*	.26**	.33**	.25**	.46**	.26**	.47**	.59**	.44**
			[.14, .43]	[.06, .36]	[.14, .42]	[.02, .32]	[.10, .40]	[.19, .47]	[.09, .39]	[.33, .57]	[.11, .40]	[.34, .59]	[.48, .68]	[.30, .55]
14. FIVE14	2.04	1.11	.11	.13	.15	.16*	.11	.23**	.00	.22**	.13	.12	.22**	.56**	.23**
			[-.04, .26]	[-.03, .28]	[-.00, .30]	[.01, .31]	[-.05, .26]	[.08, .37]	[-.16, .16]	[.06, .36]	[-.02, .28]	[-.03, .27]	[.06, .36]	[.44, .66]	[.08, .37]
15. FIVE15	1.66	0.84	.26**	.31**	.39**	.33**	.21**	.39**	.24**	.50**	.27**	.35**	.42**	.35**	.42**	.35**
			[.11, .40]	[.16, .44]	[.25, .52]	[.19, .47]	[.05, .35]	[.25, .51]	[.09, .38]	[.37, .61]	[.12, .41]	[.20, .48]	[.28, .54]	[.21, .48]	[.28, .54]	[.21, .48]
16. FIVE16	1.86	0.94	.38**	.43**	.42**	.40**	.28**	.39**	.25**	.36**	.30**	.47**	.55**	.36**	.47**	.27**	.51**
			[.24, .50]	[.29, .54]	[.29, .54]	[.26, .52]	[.12, .41]	[.25, .51]	[.09, .39]	[.21, .49]	[.15, .44]	[.34, .58]	[.43, .65]	[.21, .49]	[.34, .58]	[.11, .40]	[.38, .61]
17. FIVE17	1.86	0.99	.29**	.27**	.30**	.24**	.25**	.28**	.17*	.20*	.28**	.42**	.49**	.30**	.54**	.26**	.41**	.54**
			[.14, .42]	[.12, .41]	[.15, .43]	[.09, .38]	[.09, .39]	[.13, .42]	[.01, .31]	[.04, .34]	[.13, .42]	[.28, .54]	[.36, .60]	[.15, .43]	[.43, .65]	[.11, .40]	[.27, .53]	[.42, .64]
18. FIVE18	1.92	0.90	.35**	.42**	.45**	.48**	.30**	.37**	.23**	.26**	.12	.36**	.52**	.43**	.37**	.25**	.37**	.47**	.41**
			[.21, .48]	[.29, .54]	[.32, .57]	[.35, .59]	[.15, .44]	[.23, .50]	[.08, .38]	[.11, .40]	[-.03, .27]	[.21, .48]	[.40, .62]	[.30, .55]	[.22, .49]	[.10, .39]	[.22, .49]	[.34, .58]	[.28, .53]
19. FIVE19	2.54	1.05	.28**	.16*	.31**	.36**	.25**	.37**	.23**	.30**	.25**	.33**	.42**	.60**	.29**	.50**	.31**	.36**	.24**	.56**
			[.13, .42]	[.01, .31]	[.16, .45]	[.21, .49]	[.10, .39]	[.23, .50]	[.08, .37]	[.15, .43]	[.10, .39]	[.19, .46]	[.29, .54]	[.49, .69]	[.14, .43]	[.37, .61]	[.16, .44]	[.22, .49]	[.09, .38]	[.44, .66]
20. FIVE20	3.42	0.81	.05	.09	.06	.08	.10	.05	.01	.02	.04	.16	.07	.04	.04	-.04	.01	.01	.05	.00	.02
			[-.11, .20]	[-.06, .25]	[-.09, .22]	[-.07, .24]	[-.05, .26]	[-.11, .20]	[-.15, .16]	[-.14, .17]	[-.12, .19]	[-.00, .30]	[-.09, .22]	[-.12, .19]	[-.12, .19]	[-.19, .12]	[-.15, .16]	[-.14, .17]	[-.11, .20]	[-.16, .16]	[-.14, .18]
21. FIVE21	1.53	0.94	.15	.11	.13	.11	.15	.14	.18*	.12	.18*	.23**	.17*	.25**	.13	.14	.19*	.08	.14	.25**	.21**	.08
			[-.01, .30]	[-.05, .26]	[-.02, .28]	[-.04, .26]	[-.00, .30]	[-.02, .29]	[.03, .33]	[-.04, .27]	[.02, .33]	[.07, .37]	[.02, .32]	[.10, .39]	[-.03, .28]	[-.01, .29]	[.03, .33]	[-.08, .23]	[-.01, .29]	[.10, .39]	[.05, .35]	[-.07, .24]
22. FIVE22	2.31	1.09	-.06	-.03	.07	.06	.11	.12	.09	.13	.02	.01	.01	.03	-.03	.01	.19*	.14	.02	.08	.10	-.12	.17*
			[-.21, .10]	[-.19, .12]	[-.09, .22]	[-.10, .21]	[-.05, .26]	[-.04, .27]	[-.07, .24]	[-.03, .28]	[-.13, .18]	[-.14, .17]	[-.15, .16]	[-.13, .18]	[-.18, .13]	[-.15, .16]	[.03, .33]	[-.01, .29]	[-.14, .17]	[-.08, .23]	[-.05, .26]	[-.27, .04]	[.01, .31]
23. FIVE23	3.01	0.95	.23**	.21**	.25**	.25**	.19*	.24**	.12	.17*	.17*	.16*	.21**	.16	.12	.23**	.14	.19*	.19*	.14	.18*	.02	.07	.03
			[.07, .37]	[.06, .36]	[.09, .39]	[.10, .39]	[.04, .34]	[.09, .39]	[-.04, .27]	[.02, .32]	[.02, .32]	[.00, .31]	[.06, .36]	[-.00, .30]	[-.04, .27]	[.08, .37]	[-.02, .29]	[.03, .33]	[.04, .34]	[-.02, .29]	[.03, .33]	[-.14, .17]	[-.08, .23]	[-.13, .18]
24. FIVE24	2.68	1.04	.16*	.11	.10	.06	.15	.19*	.15	.24**	.23**	.11	.12	.17*	.04	.14	.14	.17*	.07	-.03	.17*	.08	.12	.14	.36**
			[.01, .31]	[-.05, .26]	[-.05, .26]	[-.09, .22]	[-.00, .30]	[.03, .33]	[-.01, .30]	[.08, .38]	[.08, .37]	[-.05, .26]	[-.04, .27]	[.01, .32]	[-.12, .19]	[-.01, .29]	[-.02, .29]	[.01, .31]	[-.09, .22]	[-.18, .13]	[.02, .32]	[-.07, .24]	[-.04, .27]	[-.02, .29]	[.22, .49]
25. FIVE25	2.85	1.11	.24**	.12	.15	.18*	.18*	.17*	-.04	.18*	.18*	.25**	.19*	.24**	.14	.18*	.19*	.19*	.17*	.15	.23**	.14	.21**	.06	.42**	.40**
			[.09, .38]	[-.04, .27]	[-.00, .30]	[.03, .33]	[.03, .33]	[.02, .32]	[-.20, .11]	[.02, .32]	[.02, .33]	[.09, .39]	[.04, .34]	[.09, .38]	[-.01, .29]	[.02, .32]	[.03, .33]	[.04, .34]	[.01, .32]	[-.00, .30]	[.07, .37]	[-.01, .29]	[.06, .36]	[-.10, .21]	[.28, .54]	[.26, .52]
26. FIVE26	2.99	1.06	.17*	.20*	.13	.16*	.12	.25**	.04	.21**	.23**	.11	.06	.14	.05	.19*	.09	.18*	.08	.06	.17*	.09	.17*	.12	.49**	.33**	.53**
			[.02, .32]	[.05, .35]	[-.02, .28]	[.01, .31]	[-.04, .27]	[.09, .39]	[-.12, .19]	[.05, .35]	[.07, .37]	[-.04, .27]	[-.09, .22]	[-.02, .29]	[-.11, .20]	[.03, .33]	[-.06, .25]	[.02, .32]	[-.08, .23]	[-.10, .21]	[.01, .32]	[-.06, .25]	[.01, .32]	[-.04, .27]	[.36, .60]	[.18, .46]	[.41, .63]
27. FIVE27	1.84	1.03	.14	.10	.22**	.05	.05	.20*	.21**	.14	.20*	.10	.07	.16*	.13	.07	.15	.18*	.03	.16*	.16*	.09	.17*	.16*	.15	.20*	.23**	.17*
			[-.01, .29]	[-.06, .25]	[.07, .37]	[-.11, .20]	[-.11, .21]	[.04, .34]	[.06, .36]	[-.01, .29]	[.04, .34]	[-.05, .26]	[-.09, .22]	[.01, .31]	[-.03, .28]	[-.09, .22]	[-.00, .30]	[.02, .32]	[-.12, .19]	[.00, .31]	[.01, .31]	[-.07, .24]	[.01, .32]	[.00, .31]	[-.01, .29]	[.05, .35]	[.07, .37]	[.02, .32]
28. FIVE28	3.16	0.99	.14	.09	.04	.04	.09	.18*	-.02	.20**	.01	-.03	.06	.12	.06	.20*	.10	-.01	.00	.02	.08	.08	.00	-.14	.23**	.15	.22**	.23**	.17*
			[-.01, .29]	[-.07, .24]	[-.12, .19]	[-.12, .19]	[-.07, .24]	[.03, .33]	[-.17, .14]	[.05, .35]	[-.15, .16]	[-.19, .12]	[-.10, .21]	[-.04, .27]	[-.10, .21]	[.05, .35]	[-.06, .25]	[-.16, .15]	[-.15, .16]	[-.14, .18]	[-.07, .24]	[-.08, .23]	[-.15, .16]	[-.29, .02]	[.07, .37]	[-.01, .30]	[.06, .36]	[.07, .37]	[.01, .32]
29. FIVE29	2.35	1.06	.25**	.21**	.19*	.21**	.13	.15	.09	.17*	.15	.19*	.23**	.23**	.14	.17*	.24**	.17*	.18*	.13	.20*	.10	.15	-.29**	.31**	.12	.19*	.10	.09	.14
			[.10, .39]	[.06, .36]	[.04, .34]	[.05, .35]	[-.03, .28]	[-.01, .30]	[-.06, .25]	[.02, .32]	[-.00, .30]	[.03, .33]	[.07, .37]	[.08, .38]	[-.01, .29]	[.01, .31]	[.08, .38]	[.01, .31]	[.03, .33]	[-.02, .28]	[.04, .34]	[-.06, .25]	[-.00, .30]	[-.43, -.15]	[.16, .44]	[-.03, .27]	[.03, .33]	[-.06, .25]	[-.07, .24]	[-.02, .29]
30. FIVE30	3.33	0.89	.10	.05	.13	.13	.22**	.14	.03	.26**	-.01	.02	.04	-.01	.11	.01	.14	-.00	-.03	.09	.01	.08	.02	.02	.04	-.01	.09	.15	-.08	.26**	.05
			[-.06, .25]	[-.11, .20]	[-.03, .28]	[-.02, .28]	[.06, .36]	[-.02, .29]	[-.12, .19]	[.11, .40]	[-.17, .14]	[-.13, .18]	[-.12, .19]	[-.16, .15]	[-.05, .26]	[-.14, .17]	[-.01, .29]	[-.16, .15]	[-.18, .13]	[-.07, .24]	[-.14, .17]	[-.08, .23]	[-.13, .18]	[-.14, .17]	[-.12, .19]	[-.17, .15]	[-.06, .25]	[-.00, .30]	[-.23, .08]	[.11, .40]	[-.11, .20]
31. FIVE31	1.30	0.68	.02	-.13	-.05	-.10	-.10	-.03	.08	.04	.11	.02	-.07	-.07	-.02	-.02	-.04	-.00	-.06	-.14	.03	-.07	.07	-.09	-.02	.14	.04	.02	.01	-.09	.04	.02
			[-.14, .18]	[-.28, .02]	[-.21, .10]	[-.25, .06]	[-.25, .06]	[-.18, .13]	[-.08, .23]	[-.12, .19]	[-.05, .26]	[-.14, .17]	[-.22, .09]	[-.23, .08]	[-.18, .14]	[-.17, .14]	[-.20, .12]	[-.16, .16]	[-.21, .10]	[-.29, .02]	[-.13, .18]	[-.22, .08]	[-.08, .23]	[-.24, .07]	[-.17, .14]	[-.02, .29]	[-.12, .19]	[-.13, .18]	[-.15, .16]	[-.24, .06]	[-.12, .19]	[-.13, .18]
32. FIVE32	1.56	0.94	.12	.16	.15	.02	.19*	.15	.22**	.23**	.02	.11	.19*	.12	.22**	.06	.32**	.25**	.18*	.17*	.13	.05	.06	-.04	.08	.19*	-.05	-.03	.04	.11	.12	.18*	.10
			[-.04, .27]	[-.00, .30]	[-.00, .30]	[-.13, .18]	[.04, .34]	[-.00, .30]	[.06, .36]	[.08, .37]	[-.14, .17]	[-.04, .26]	[.03, .33]	[-.04, .27]	[.07, .37]	[-.09, .22]	[.18, .46]	[.10, .39]	[.03, .33]	[.01, .32]	[-.03, .28]	[-.10, .21]	[-.09, .22]	[-.19, .12]	[-.07, .24]	[.03, .33]	[-.21, .10]	[-.19, .13]	[-.11, .20]	[-.04, .26]	[-.04, .27]	[.03, .33]	[-.06, .25]
33. FIVE33	2.86	1.24	-.16*	-.01	.01	-.06	-.11	-.07	-.06	-.01	-.03	-.06	-.16*	-.06	-.02	.10	-.09	-.08	-.02	-.20*	-.12	.05	-.10	-.02	-.07	-.01	-.05	.06	-.04	.03	-.03	.05	-.00	.03
			[-.31, -.00]	[-.16, .15]	[-.15, .16]	[-.21, .10]	[-.26, .05]	[-.23, .08]	[-.21, .10]	[-.16, .15]	[-.18, .13]	[-.21, .10]	[-.31, -.00]	[-.21, .10]	[-.17, .14]	[-.05, .26]	[-.25, .06]	[-.23, .08]	[-.17, .14]	[-.35, -.05]	[-.27, .04]	[-.10, .21]	[-.25, .06]	[-.17, .14]	[-.22, .09]	[-.17, .15]	[-.21, .10]	[-.10, .21]	[-.20, .11]	[-.13, .18]	[-.18, .13]	[-.11, .20]	[-.16, .15]	[-.13, .18]
34. FIVE34	2.28	0.99	.54**	.45**	.41**	.38**	.26**	.53**	.31**	.40**	.23**	.42**	.44**	.37**	.32**	.22**	.35**	.47**	.30**	.36**	.39**	.04	.16*	-.04	.24**	.19*	.33**	.24**	.07	.10	.36**	.03	-.10	.11	-.22**
			[.41, .64]	[.32, .57]	[.27, .53]	[.24, .50]	[.11, .40]	[.40, .63]	[.17, .45]	[.27, .53]	[.08, .38]	[.28, .54]	[.30, .56]	[.23, .50]	[.18, .46]	[.07, .36]	[.20, .48]	[.34, .59]	[.15, .43]	[.22, .49]	[.25, .52]	[-.12, .19]	[.00, .31]	[-.19, .12]	[.09, .39]	[.04, .34]	[.19, .46]	[.09, .39]	[-.09, .22]	[-.05, .25]	[.22, .49]	[-.13, .19]	[-.25, .06]	[-.04, .27]	[-.36, -.07]
35. FIVE35	2.03	0.98	.41**	.39**	.42**	.35**	.31**	.45**	.38**	.35**	.23**	.48**	.41**	.32**	.32**	.09	.26**	.42**	.25**	.37**	.28**	.15	.19*	-.01	.13	.17*	.25**	.12	.19*	.11	.13	.05	-.08	.20**	-.06	.62**
			[.28, .54]	[.24, .51]	[.28, .54]	[.20, .48]	[.17, .45]	[.31, .56]	[.24, .51]	[.20, .48]	[.08, .37]	[.35, .59]	[.27, .53]	[.17, .45]	[.18, .46]	[-.06, .24]	[.11, .40]	[.28, .54]	[.10, .39]	[.23, .50]	[.13, .42]	[-.01, .30]	[.03, .34]	[-.16, .15]	[-.02, .28]	[.01, .32]	[.10, .39]	[-.03, .27]	[.03, .33]	[-.04, .26]	[-.02, .28]	[-.11, .20]	[-.23, .08]	[.05, .35]	[-.21, .10]	[.51, .71]
36. PHQ_Total	10.94	5.84	.19*	.32**	.27**	.31**	.24**	.36**	.34**	.30**	.14	.37**	.54**	.52**	.43**	.28**	.42**	.55**	.36**	.60**	.51**	.05	.22**	.19*	.11	.13	.11	.11	.11	.09	.26**	.05	-.18*	.22*	-.13	.54**	.45**
			[.03, .35]	[.17, .47]	[.11, .42]	[.16, .46]	[.07, .39]	[.21, .50]	[.19, .48]	[.14, .44]	[-.03, .30]	[.22, .51]	[.41, .65]	[.39, .63]	[.29, .56]	[.12, .42]	[.27, .55]	[.42, .66]	[.21, .50]	[.48, .69]	[.37, .62]	[-.12, .21]	[.06, .38]	[.02, .34]	[-.06, .27]	[-.04, .29]	[-.06, .27]	[-.06, .27]	[-.06, .27]	[-.08, .25]	[.10, .41]	[-.12, .22]	[-.34, -.01]	[.05, .37]	[-.29, .03]	[.41, .65]	[.30, .57]
37. PTSD	8.59	5.12	.31**	.36**	.39**	.35**	.20*	.44**	.31**	.31**	.23**	.38**	.49**	.37**	.27**	.26**	.29**	.42**	.31**	.42**	.39**	.15	.17*	.06	.12	.11	.26**	.16	.18*	.18*	.16	-.06	-.23**	.01	-.02	.53**	.51**	.56**
			[.15, .46]	[.20, .50]	[.23, .52]	[.19, .49]	[.03, .36]	[.29, .57]	[.15, .46]	[.15, .46]	[.06, .39]	[.22, .51]	[.35, .61]	[.21, .51]	[.11, .43]	[.09, .41]	[.12, .44]	[.27, .56]	[.15, .46]	[.26, .55]	[.24, .53]	[-.02, .32]	[.00, .34]	[-.11, .23]	[-.05, .29]	[-.07, .27]	[.09, .41]	[-.01, .33]	[.01, .34]	[.01, .34]	[-.01, .32]	[-.23, .11]	[-.39, -.06]	[-.16, .18]	[-.19, .15]	[.40, .65]	[.37, .63]	[.43, .67]
Note. M and SD are used to represent mean and standard deviation, respectively. Values in square brackets indicate the 95% confidence interval for each correlation. The confidence interval is a plausible range of population correlations that could have caused the sample correlation (Cumming, 2014). ** indicates p < .01.
